# Supplementary material for: The quantity of food waste in the garbage stream of southern Ontario, Canada households
Source: PLoS One. 2018 Jun 13;13(6):e0198470. doi: 10.1371/journal.pone.0198470 (PMC5999097; doi:10.1371/journal.pone.0198470)
Supplement: S1 Table — (XLSX) [file pone.0198470.s001.xlsx]

## Sheet: Metadata
Metadata
Municipality #	Each municipality was given a unique number.
Street ID	Each municipality included 10 sampling areas, except for Municipality 6 which had 5, and each was assigned a unique Street ID.
Auditor	One of two waste auditing firms (i.e., collect and sort waste samples) was retained by the municipality.
urban/rural	Whether municipalities were in a rural or urban area.
GB/nGB	Whether municipaliites had a green bin program (i.e. separate bin for removal of food and organic wastes) (gb) or no green bin program (ngb).
Food waste sorted into Avoidable/Unavoidable Cateogories	Whether waste composition included sorting of food into avoidable and unavoidable categories (y) or as a single category (n)
People Per Household	Average number of people living in a household according to Statistics Canada 2011 census.
Median Income	Median income (Canadian dollars) according to Statistics Canada 2011 census.
Year	Year(s) over which waste composition study was completed.
Winter	Waste composition studies completed in the winter. Kg total food waste per Street ID.
Spring	Waste composition studies completed in the spring. Kg total food waste per Street ID.
Summer	Waste composition studies completed in the summer. Kg total food waste per Street ID.
Fall	Waste composition studies completed in the fall. Kg total food waste per Street ID.
Notes:
1. Blanks in waste composition data (Column K over) mean either that no data was collected during a specific season (by municipality choice) or that in some cases no data was collected from a particular Street ID during a waste compostion study (in some cases a municipality waste collection vehicle inadvertently collects from a Street ID prior to the arrival of the waste auditor).
2. Each data point from Column K over represents one week of food waste (kg) collected from one Street ID

## Sheet: Raw Data
Waste Composition Studies Raw Data
	Municipality #	Street ID	Auditor	urban/rural	GB/nGB	Food waste sorted into Avoidable/Unavoidable Categories	People Per Household	Median Income	Year	Winter		Spring		Summer		Fall
ID								Canadian dollars		Week 1 (kg)	Week 2 (kg)	Week 1 (kg)	Week 2 (kg)	Week 1 (kg)	Week 2 (kg)	Week 1 (kg)	Week 2 (kg)
1	1	101	1	r	gb	y	3.1	69310	2015	40.82	18	48.62	28.68	14.26	25.48	25.86	23.16
2	1	102	1	r	gb	y	2.5	65766	2015	10.8	17.78	17.9	11.32	31.32	25.04	12.46	26.1
3	1	103	1	r	gb	y	2.6	64715	2015	2.94	0	0	4.72	4.86	3.32	1.28	0
4	1	104	1	r	gb	y	2.3	72895	2015	46.94	25.98	23.3	20.36	12.74	13.56	21.12	20.08
5	1	105	1	r	gb	y	3.3	101310	2015	37.08	15.94	20	28.96	14.68	16.58	19.42	31.54
6	1	106	1	r	gb	y	3.2	137286	2015	8.46	10.96	7.26	18.9	5.86	11.64	3.28	11.68
7	1	107	1	r	gb	y	2.9	69285	2015	49.08	42.28	42.74	29.84		26.58	34.38	25.94
8	1	108	1	r	gb	y	2.9	64653	2015	30.4	21.6	18.82	23.3		16.08	23.36	17.54
9	1	109	1	r	gb	y	2.9	104389	2015	15.88	21.78	13.9	10.84	11.98	20.34	13.36
10	1	110	1	r	gb	y	2.7	55285	2015	6.88	18.66	13.14	10.44	18.4	12.34	9.36
11	2	201	2	r	ngb	n	2.5	52539	2012/2013	57.0208	19.83	14.4511	21.86	18.3429	6.44	27.77	33.496
12	2	202	2	r	ngb	n	2.5	52585	2012/2013	7.07	0	1.97	4.56	28.8589	13.71	22.1268	3.31
13	2	203	2	r	ngb	n			2012/2013	0	0	0	0	48.8448	36.829	1.52	0
14	2	204	2	r	ngb	n	2.8	103303	2012/2013	43.4498	27.12	28.22	25.06	30.01	28.3	33.71	28.71
15	2	205	2	r	ngb	n	2.8	64423	2012/2013	15.7	24.07	15.32	18.04	32.12	22.21	21.99	19.94
16	2	206	2	r	ngb	n	3	119548	2012/2013	24.09	22.93	24.63	10.82	24.5	27.95	25.26	43.1709
17	2	207	2	r	ngb	n	2.9	45804	2012/2013	13.3	36.6221	33.7	28.02	12.67	14.49	37.43	16.4
18	2	208	2	r	ngb	n	2.4	77936	2012/2013	1.88	0	5.31	0	4.92	6.68	2.85	3.48
19	2	209	2	r	ngb	n	2.8	67440	2012/2013	15.39	8.79	23.31	22.98	37.94	32.44	47.67	21.98
20	2	210	2	r	ngb	n	2.8	49244	2012/2013	10.9172	16.2731	29.17	33.85	15.05	42.82	29.54	23.95
21	3	301	2	r	ngb	n	2.1	72265	2014/2015	14.33	16			25.45	26.28	23.73	20.89
22	3	302	2	r	ngb	n	2.6	60697	2014/2015	11.75	27.2161			21.7	41.4261	11.99	20.77
23	3	303	2	r	ngb	n	2.9	99919	2014/2015	24.39	54.764			17.23	56.5625	38.31	40.96
24	3	304	2	r	ngb	n	2.8	34192	2014/2015	32.85	22.39			38.61	43.43	32.58	36.22
25	3	305	2	r	ngb	n	2.7	25613	2014/2015	34.94	31.25			24.04			17.38
26	3	306	2	r	ngb	n	2.9	66039	2014/2015	26	27.11			27.757	19.99	38.6	32.28
27	3	307	2	r	ngb	n	2.5	41812	2014/2015	31.35	43.3431			28.5237	34.1937	35.19	34.69
28	3	308	2	r	ngb	n	2.9	59490	2014/2015	19.08	28.3			25.5	29.37	39.9281	25.5728
29	3	309	2	r	ngb	n	2.8	40255	2014/2015	24.06	24.67			25.25	31.15	58.0697	54.4065
30	3	310	2	r	ngb	n	2.9	75564	2014/2015	37.41	33.88			40.89	34.19	49.84	32.44
31	4	401	1	u	gb	y	3	92841	2014/2015	23.66	24.63	44	35	38.26	26.68	47.94	42.72
32	4	402	1	u	gb	y	3.2	52334	2014/2015	6.42	16.33	19.9	26.48	10.04	12.33	20.42	23.6
33	4	403	1	u	gb	y	3.2	76554	2014/2015	28.72	16.33	27.36	26.34	26.78	37.8	29.9	27.72
34	4	404	1	u	gb	y	3.5	103162	2014/2015	14.27	12.05	12.96	0	15.72	21.52	15.6	19.12
35	4	405	1	u	gb	y	3.4	46250	2014/2015	48.8	52.52	36.56	39.08	56.72	43.72	27.2	27.22
36	4	406	1	u	gb	y	3.5	103910	2014/2015	37.03	27.44	34.34	22.8	12.86	17.28	39.82	37.5
37	4	407	1	u	gb	y	3.3	96719	2014/2015	29.59	39.74	32.46	44.48	41.56	39.82	27.68	21.04
38	4	408	1	u	gb	y	3.5	84289	2014/2015	42.07	44.44	80.72	22.74	42.34	47.02	37.7	51.92
39	4	409	1	u	gb	y	3.4	96110	2014/2015	29.81	50.7	56.78	55.82	36.22	29.46	35.1	35.58
40	4	410	1	u	gb	y	3.2	101000	2014/2015	18.38	32.2	31.98	11.72	12.06	20.76	18.78	25.82
41	5	501	2	u	gb	n	2.7	77444	2014/2015	7.53	7.53					6.385	6.385
42	5	502	2	u	gb	n	3.3	111282	2014/2015	11.56	11.56					17.26	17.26
43	5	503	2	u	gb	n	3.2	100616	2014/2015	27.55	27.55					34.665	34.665
44	5	504	2	u	gb	n	3.2	91374.5	2014/2015	23.785	23.785					21.18	21.18
45	5	505	2	u	gb	n	3.4	75687	2014/2015	56.275	56.275					53.825	53.825
46	5	506	2	u	gb	n	2.8	89395	2014/2015	15.75	15.75					13.58	13.58
47	5	507	2	u	gb	n	2.9	103184	2014/2015							21.44	21.44
48	5	508	2	u	gb	n	3.1	105770	2014/2015	32.47	32.47					40.955	40.955
49	5	509	2	u	gb	n	3.2	128311	2014/2015	17.27	17.27					20.54	20.54
50	5	510	2	u	gb	n	2.9	118218	2014/2015	3.2	3.2					2.815	2.815
51	6	601	1	u	gb	n	2.95	95570	2012/2013	27.56	23.43	25.64	25.49	23.71	25.95	30.15	28.64
52	6	602	1	u	gb	n	2.5	49122	2012/2013	40.66	61.44	28.81	55.53	30.44	40.38	45.07	55.41
53	6	603	1	u	gb	n	3.4	141557	2012/2013	27.13	28.37	17.76	23.14	26.99	57.39	38.42	28.03
54	6	604	1	u	gb	n	2.8	61331	2012/2013	18.32	22.08	18.04	9.64	18.73	17.43	18.7	15.66
55	6	605	1	u	gb	n	3	120170	2012/2013	29.49	28.41	20.85	30.26	28.94	28.14	16.43	31.67
56	7	701	1	u	gb	y	2.9	117909	2014							13.8	21.14
57	7	702	1	u	gb	y	2.6	78729	2014							16.54	21.12
58	7	703	1	u	gb	y	3.2	104439	2014							30.08	29.26
59	7	704	1	u	gb	y	2.9	96959	2014							28.7	17.32
60	7	705	1	u	gb	y	3	113056	2014							5.28
61	7	706	1	u	gb	y	2.9		2014							14.32	39.72
62	7	707	1	u	gb	y	2.8	84650	2014							20.56	11.8
63	7	708	1	u	gb	y	2.8	30987	2014							19.68	17.88
64	7	709	1	u	gb	y	2.6	41823	2014							20.98	19.4
65	7	710	1	u	gb	y	2.8	66044	2014							24.9	27.74
66	8	801	2	r	gb	n	2.4	63844	2012/2013	7.62	2.5	10.1	0	14.06	8.9	10.25	9.67615
67	8	802	2	r	gb	n	3	73785	2012/2013	10.97	8.31	10.91	6.14	13.67	22.99	8.54	4.87
68	8	803	2	r	gb	n	2.9	64653	2012/2013	21.35	26.51	23.5	25.92	21.87	20.51	22.96	22.91
69	8	804	2	r	gb	n	2.6	39705	2012/2013	33.43	27.87	24.67	0	15.35	25.09	15.03	23.05
70	8	805	2	r	gb	n	2.7	55285	2012/2013	36.4	16.43	27.98	11.83	15.18	15.28	6.79151	10.81
71	8	806	2	r	gb	n	3.1	78109	2012/2013	26.8866	15.8019	7.46	9.1	27.8805	2.37	7.13445	11.1182
72	8	807	2	r	gb	n	3.1	77162	2012/2013	41.6599	27.2837	23.56	20.4	32.3161	26.4021	62.2156	61.5763
73	8	808	2	r	gb	n	2.6	38307	2012/2013	19.3919	17	9.54	18.69	38.48	17.75	19.3974	26.07
74	8	809	2	r	gb	n	2.9	104389	2012/2013	14.66	11.3	17.15	0	18.29	16.11	11.45	9.38
75	8	810	2	r	gb	n	3.1	64900	2012/2013	20.48	15.29	14.04	14.35	9.33	14.56	5.12	19.47
76	9	901	2	r	ngb	n	3.1	82812	2013	32.05	30.24	40.04	45.83
77	9	902	2	r	ngb	n	2.5	48124	2013	17.34	20.59	12.31	37.18
78	9	903	2	r	ngb	n	2.8	67866	2013	52.95	30.91	30.17	50.7
79	9	904	2	r	ngb	n	3	58106	2013	24.63	13.24	33.3459	22.3897
80	9	905	2	r	ngb	n	3.1	129803	2013		20.76	6.96	26.17
81	9	906	2	r	ngb	n	3	55724	2013	25.96	16.65	20.59	28.7482
82	9	907	2	r	ngb	n	2.8	51459	2013	30.03	38.55	46.48	50.65
83	9	908	2	r	ngb	n	3	86744	2013	25.59	33.1	31.75	39.29
84	9	909	2	r	ngb	n	2.8	56952	2013	22.26	32.05	22.49	15.92
85	9	910	2	r	ngb	n	3.1	42777	2013	16.02	14.2	23.07	14.07
